# Supplementary material for: From rugby to basketball: a comparative analysis on the implementation of mixed ability
Source: Front Sports Act Living. 2026 Mar 16;8:1769269. doi: 10.3389/fspor.2026.1769269 (PMC13033746; doi:10.3389/fspor.2026.1769269)
Supplement: Supplementary file 1 [file Datasheet1.zip]

Archive with 12 entries (12 files):
- Supplementary_Material_Figure 1.pdf
- __MACOSX/._Supplementary_Material_Figure 1.pdf
- Supplementary_Material_T1.docx
- __MACOSX/._Supplementary_Material_T1.docx
- Supplementary_Material_T2.docx
- __MACOSX/._Supplementary_Material_T2.docx
- Supplementary_Material_T3.docx
- __MACOSX/._Supplementary_Material_T3.docx
- Supplementary_Material_T4.docx
- __MACOSX/._Supplementary_Material_T4.docx
- Supplementary_Material_T5.docx
- __MACOSX/._Supplementary_Material_T5.docx
